# Supplementary material for: Unbiased yeast screens identify cellular pathways affected in Niemann–Pick disease type C
Source: Life Sci Alliance. 2020 Jun 2;3(7):e201800253. doi: 10.26508/lsa.201800253 (PMC7283134; doi:10.26508/lsa.201800253)
Supplement: Supplementary file 1 [file LSA-2018-00253_TableS1.xlsx]

## Sheet: Sheet1
	Supplementary Table 1
Identified from	ORF	Yeast Protein	Human Orthologue	Description
DHFR	YGL006W	Pmc1	PMCA1	Vacuolar Ca2+ ATPase involved in depleting cytosol of Ca2+ ions; prevents growth inhibition by activation of calcineurin in the presence of elevated concentrations of calcium; similar to mammalian PMCA1a
DHFR	YDL008W	Apc11	ANAPC11	Catalytic core subunit, Anaphase-Promoting Complex/Cyclosome (APC/C); which is a ubiquitin-protein ligase required for degradation of anaphase inhibitors, including mitotic cyclins, during the metaphase/anaphase transition; contains a RING-H2 domain that is required for activity
DHFR	YBR207W	Fth1	/	Putative high affinity iron transporter; involved in transport of intravacuolar stores of iron; forms complex with Fet5p; expression is regulated by iron; proposed to play indirect role in endocytosis; protein abundance increases in response to DNA replication stress
