# Supplementary material for: Unbiased yeast screens identify cellular pathways affected in Niemann–Pick disease type C
Source: Life Sci Alliance. 2020 Jun 2;3(7):e201800253. doi: 10.26508/lsa.201800253 (PMC7283134; doi:10.26508/lsa.201800253)
Supplement: Supplementary file 2 [file LSA-2018-00253_TableS2.xlsx]

## Sheet: Sheet1
Supplementary Table 2
ORF	Yeast Gene	Human Orthologue	Organel localization	Growth size relative to WT	Description
YHR161C	YAP1801	/	actin cortical patch	0.0696203	Protein of the AP180 family, involved in clathrin cage assembly; binds Pan1p and clathrin; YAP1801 has a paralog, YAP1802, that arose from the whole genome duplication
YOR128C	ADE2	/	cytoplasm	0.122137	Phosphoribosylaminoimidazole carboxylase, catalyzes a step in the 'de novo' purine nucleotide biosynthetic pathway; red pigment accumulates in mutant cells deprived of adenine
YPL263C	KEL3	/	cytoplasm	0.353535	Cytoplasmic protein of unknown function
YIL128W	MET18	Mms19	cytoplasm	0.373333	Component of cytosolic iron-sulfur protein assembly (CIA) machinery; acts at a late step of Fe-S cluster assembly; forms the CIA targeting complex with Cia1p and Cia2p that directs Fe-S cluster incorporation into a subset of proteins involved in methionine biosynthesis, DNA replication and repair, transcription, and telomere maintenance; ortholog of human MMS19
YHL011C	PRS3	Prps2	cytoplasm	0.111111	5-phospho-ribosyl-1(alpha)-pyrophosphate synthetase, synthesizes PRPP, which is required for nucleotide, histidine, and tryptophan biosynthesis; one of five related enzymes, which are active as heteromultimeric complexes
YHR064C	SSZ1	Hsp70	cytoplasm	0.462264	Hsp70 protein that interacts with Zuo1p (a DnaJ homolog) to form a ribosome-associated complex that binds the ribosome via the Zuo1p subunit; also involved in pleiotropic drug resistance via sequential activation of PDR1 and PDR5; binds ATP
YGR008C	STF2	/	cytoplasm	0.409938	Protein involved in resistance to dessication stress; Stf2p exhibits antioxidant properties, and its overexpression prevents ROS accumulation and apoptosis; binds to F0 sector of mitochondrial F1F0 ATPase in vitro and may modulate the inhibitory action of Inh1p and Stf1p; protein abundance increases in response to DNA replication stress; STF2 has a paralog, TMA10, that arose from the whole genome…
YDL224C	WHI4	/	cytoplasm	0.492063	Putative RNA binding protein; regulates the cell size requirement for passage through Start and commitment to cell division; WHI4 has a paralog, WHI3, that arose from the whole genome duplication
YNL241C	ZWF1	G6dp	cytoplasm	0.410256	Glucose-6-phosphate dehydrogenase (G6PD); catalyzes the first step of the pentose phosphate pathway; involved in adapting to oxidatve stress; homolog of the human G6PD which is deficient in patients with hemolytic anemia; protein abundance increases in response to DNA replication stress
YNR010W	CSE2	/	cytoplasm/ nucleus	0.337079	Subunit of the RNA polymerase II mediator complex; associates with core polymerase subunits to form the RNA polymerase II holoenzyme; component of the Middle domain of mediator; required for regulation of RNA polymerase II activity
YER040W	GLN3	/	cytoplasm/ nucleus	0.504854	Transcriptional activator of genes regulated by nitrogen catabolite repression (NCR), localization and activity regulated by quality of nitrogen source
YGL141W	HUL5	/	cytoplasm/ nucleus	0.316176	Multiubiquitin chain assembly factor (E4); proteasome processivity factor that elongates polyUb chains on substrates, opposing Ubp6p, a branched polyubiquitin protease; required for retrograde transport of misfolded proteins during ERAD
YGL246C	RAI1	Dxo / Dom3z	cytoplasm/ nucleus	0.192593	Nuclear protein with decapping endonuclease activity targeted toward mRNAs with unmethylated 7-methylguanosine cap structures; binds to and stabilizes the exoribonuclease Rat1p; required for pre-rRNA processing; homologous to human DOM3Z
YNL254C	RTC4	/	cytoplasm/ nucleus	0.393162	Protein of unknown function; null mutation suppresses cdc13-1 temperature sensitivity; (GFP)-fusion protein localizes to both the cytoplasm and the nucleus
YLR027C	AAT2	Got1	cytoplasm/ peroxisome	0.107843	Cytosolic aspartate aminotransferase, involved in nitrogen metabolism; localizes to peroxisomes in oleate-grown cells
YGR206W	MVB12		endosome	0.293651	ESCRT-I subunit required to stabilize oligomers of the ESCRT-I core complex (Stp22p, Vps28p, Srn2p), which is involved in ubiquitin-dependent sorting of proteins into the endosome; deletion mutant is sensitive to rapamycin and nystatin
YGR157W	CHO2	Ebp	ER	0.488636	Phosphatidylethanolamine methyltransferase (PEMT), catalyzes the first step in the conversion of phosphatidylethanolamine to phosphatidylcholine during the methylation pathway of phosphatidylcholine biosynthesis
YCR034W	FEN1	Elovl5	ER	0.28866	Fatty acid elongase, involved in sphingolipid biosynthesis; acts on fatty acids of up to 24 carbons in length; mutations have regulatory effects on 1,3-beta-glucan synthase, vacuolar ATPase, and the secretory pathway; FEN1 has a paralog, ELO1, that arose from the whole genome duplication
YAL028W	FRT2	/	ER	0.0833333	Tail-anchored ER membrane protein of unknown function; interacts with homolog Frt1p; promotes growth in conditions of high Na+, alkaline pH, or cell wall stress, possibly via a role in posttranslational translocation; potential Cdc28p substrate; FRT2 has a paralog, FRT1, that arose from the whole genome duplication
YJR118C	ILM1	/	ER	0.336449	Protein of unknown function; may be involved in mitochondrial DNA maintenance; required for slowed DNA synthesis-induced filamentous growth
YLR170C	APS1	Ap1s2	Golgi	0.5	Small subunit of the clathrin-associated adaptor complex AP-1, which is involved in protein sorting at the trans-Golgi network; homolog of the sigma subunit of the mammalian clathrin AP-1 complex
YML115C	VAN1	/	Golgi	0.484127	Component of the mannan polymerase I, which contains Van1p and Mnn9p and is involved in the first steps of mannan synthesis; mutants are vanadate-resistant
YDR226W	ADK1	Ak2	mitochondria	0.481481	Adenylate kinase, required for purine metabolism; localized to the cytoplasm and the mitochondria; lacks cleavable signal sequence; protein abundance increases in response to DNA replication stress
YLR089C	ALT1	Gpt2	mitochondria	0.316456	Alanine transaminase (glutamic pyruvic transaminase); involved in alanine biosynthesis and catabolism; TOR1-independent role in determining chronological lifespan; expression is induced in the presence of alanine; repression is mediated by Nrg1p; ALT1 has a paralog, ALT2, that arose from the whole genome duplication; Alt2p is catalytically inactive
YPR020W	ATP20	/	mitochondria	0.328767	Subunit g of the mitochondrial F1F0 ATP synthase; reversibly phosphorylated on two residues; unphosphorylated form is required for dimerization of the ATP synthase complex
YPL189C-A	COA2	/	mitochondria	0.302158	Cytochrome oxidase assembly factor; null mutation results in respiratory deficiency with specific loss of cytochrome oxidase activity; functions downstream of assembly factors Mss51p and Coa1p and interacts with assembly factor Shy1p
YGL080W	FMP37	Mpc1	mitochondria	0.277778	Highly conserved subunit of the mitochondrial pyruvate carrier; a mitochondrial inner membrane complex comprised of Fmp37p/Mpc1p and either Mpc2p or Fmp43p/Mpc3p mediates mitochondrial pyruvate uptake; null mutant displays slow growth that is complemented by expression of human or mouse ortholog; mutation in human ortholog is associated with lactic acidosis and hyperpyruvatemia
YBR179C	FZO1	Mfn1 / Mfn2	mitochondria	0.444444	Mitofusin; integral membrane protein involved in mitochondrial outer membrane tethering and fusion; role in mitochondrial genome maintenance; efficient tethering and degradation of Fzo1p requires an intact N-terminal GTPase domain; targeted for destruction by the ubiquitin ligase SCF-Mdm30p and the cytosolic ubiquitin-proteasome system
YHR067W	HTD2	/	mitochondria	0.422222	Mitochondrial 3-hydroxyacyl-thioester dehydratase involved in fatty acid biosynthesis, required for respiratory growth and for normal mitochondrial morphology
YOR221C	MCT1	/	mitochondria	0.280702	Predicted malonyl-CoA:ACP transferase, putative component of a type-II mitochondrial fatty acid synthase that produces intermediates for phospholipid remodeling
YNL252C	MRPL17	/	mitochondria	0.291139	Mitochondrial ribosomal protein of the large subunit
YPR047W	MSF1	Fars2	mitochondria	0.377778	Mitochondrial phenylalanyl-tRNA synthetase, active as a monomer, unlike the cytoplasmic subunit which is active as a dimer complexed to a beta subunit dimer; similar to the alpha subunit of E. coli phenylalanyl-tRNA synthetase
YKL134C	OCT1	Mipep	mitochondria	0.5	Mitochondrial intermediate peptidase, cleaves destabilizing N-terminal residues of a subset of proteins upon import, after their cleavage by mitochondrial processing peptidase (Mas1p-Mas2p); may contribute to mitochondrial iron homeostasis
YKL155C	RSM22	/	mitochondria	0.407692	Mitochondrial ribosomal protein of the small subunit; also predicted to be an S-adenosylmethionine-dependent methyltransferase
YPL183W-A	RTC6	/	mitochondria	0.494186	Protein involved in translation; mutants have defects in biogenesis of nuclear ribosomes; sequence similar to prokaryotic ribosomal protein L36, may be a mitochondrial ribosomal protein; protein abundance increases in response to DNA replication stress
YEL059C-A	SOM1	/	mitochondria	0.185185	Subunit of the mitochondrial inner membrane peptidase (IMP); IMP is required for maturation of mitochondrial proteins of the intermembrane space; Som1p facilitates cleavage of a subset of substrates; contains twin cysteine-x9-cysteine motifs
YKL081W	TEF4	/	mitochondria	0.227723	Gamma subunit of translational elongation factor eEF1B, stimulates the binding of aminoacyl-tRNA (AA-tRNA) to ribosomes by releasing eEF1A (Tef1p/Tef2p) from the ribosomal complex
YCR045C	RRT12	/	nuclear envelope	0.472	Probable subtilisin-family protease with a role in formation of the dityrosine layer of spore walls; localizes to the spore wall and also the nuclear envelope and ER region in mature spores
YDR448W	ADA2	Tada2a	nucleus	0.122137	Transcription coactivator, component of the ADA and SAGA transcriptional adaptor/HAT (histone acetyltransferase) complexes
YGL133W	ITC1	/	nucleus	0.487603	Subunit of ATP-dependent Isw2p-Itc1p chromatin remodeling complex; required for repression of a-specific genes, repression of early meiotic genes during mitotic growth, and repression of INO1; similar to mammalian Acf1p, the regulatory subunit of the mammalian ATP-utilizing chromatin assembly and modifying factor (ACF) complex; ITC1 has a paralog, YPL216W, that arose from the whole genome duplica…
YMR021C	MAC1	/	nucleus	0.421569	Copper-sensing transcription factor involved in regulation of genes required for high affinity copper transport
YGR159C	NSR1	/	nucleus	0.29661	Nucleolar protein that binds nuclear localization sequences, required for pre-rRNA processing and ribosome biogenesis
YDR004W	RAD57	/	nucleus	0.48	Protein that stimulates strand exchange by stabilizing the binding of Rad51p to single-stranded DNA; involved in the recombinational repair of double-strand breaks in DNA during vegetative growth and meiosis; forms heterodimer with Rad55p
YDR443C	SSN2	/	nucleus	0.394231	Subunit of the RNA polymerase II mediator complex; associates with core polymerase subunits to form the RNA polymerase II holoenzyme; required for stable association of Srb10p-Srb11p kinase; essential for transcriptional regulation
YNL025C	SSN8	/	nucleus	0.491071	Cyclin-like component of the RNA polymerase II holoenzyme, involved in phosphorylation of the RNA polymerase II C-terminal domain; involved in glucose repression and telomere maintenance
YCL025C	AGP1	/	plasma membrane	0.270492	Low-affinity amino acid permease with broad substrate range; involved in uptake of asparagine, glutamine, and other amino acids; expression regulated by SPS plasma membrane amino acid sensor system (Ssy1p-Ptr3p-Ssy5p); AGP1 has a paralog, GNP1, that arose from the whole genome duplication
YDR500C	RPL37B	Rpl37	ribosomes	0.342105	Ribosomal 60S subunit protein L37B; protein abundance increases in response to DNA replication stress; homologous to mammalian ribosomal protein L37, no bacterial homolog; RPL37B has a paralog, RPL37A, that arose from the whole genome duplication
YML024W	RPS17A	Rps17	ribosomes	0.447154	Ribosomal protein 51 (rp51) of the small (40s) subunit; homologous to mammalian ribosomal protein S17, no bacterial homolog; RPS17A has a paralog, RPS17B, that arose from the whole genome duplication
YBR181C	RPS6B	Rps6	ribosomes	0.238532	Protein component of the small (40S) ribosomal subunit; homologous to mammalian ribosomal protein S6, no bacterial homolog; RPS6B has a paralog, RPS6A, that arose from the whole genome duplication
YBR189W	RPS9B	Rps9	ribosomes	0.48	Protein component of the small (40S) ribosomal subunit; homologous to mammalian ribosomal protein S9 and bacterial S4; RPS9B has a paralog, RPS9A, that arose from the whole genome duplication
YBR196C-A	/	/	unknown	0.107843	Putative protein of unknown function; identified by fungal homology and RT-PCR
YAL065C	/	/	unknown	0.160839	Putative protein of unknown function; has homology to FLO1; possible pseudogene
YMR191W	SPG5	/	unknown	0.263158	Protein required for proteasome assembly during quiescence; binds to base of the proteasome regulartory particle; required for survival at high temperature during stationary phase; not required for growth on nonfermentable carbon sources
